# Supplementary material for: A 3D Multilevel Heterostructure Containing 2D Vertically Aligned MoS2 Nanosheets and 1D Sandwich C-MoS2-C Nanotubes to Enhance the Storage of Li+ Ions
Source: Nanomaterials (Basel). 2023 Jul 18;13(14):2088. doi: 10.3390/nano13142088 (PMC10384978; doi:10.3390/nano13142088)
Supplement: Supplementary file 1 [file nanomaterials-13-02088-s001.zip]

Archive with 1 entries (1 files):
- nanomaterials-2497756-supplementary.pdf
